# Supplementary material for: Single and combined strategies for mesenchymal stem cell exosomes alleviate liver fibrosis: a systematic review and meta-analysis of preclinical animal models
Source: Front Pharmacol. 2024 Jul 31;15:1432683. doi: 10.3389/fphar.2024.1432683 (PMC11322148; doi:10.3389/fphar.2024.1432683)
Supplement: Supplementary file 1 [file Table1.xlsx]

## Sheet: Sheet1
Database	Search Details	Results	Time
Pubmed	("exosomal"[All Fields] OR "exosomes"[MeSH Terms] OR "exosomes"[All Fields] OR "exosome"[All Fields] OR "exosomic"[All Fields] OR ("endosomal"[All Fields] OR "endosomally"[All Fields] OR "endosomes"[MeSH Terms] OR "endosomes"[All Fields] OR "endosome"[All Fields] OR ("secretory vesicles"[MeSH Terms] OR ("secretory"[All Fields] AND "vesicles"[All Fields]) OR "secretory vesicles"[All Fields]) OR ("…	135 studies	16:31:00
Web of science	((((exosomes) OR (Endosomes OR Secretory Vesicles OR Cell-Derived Microparticles OR Exosome Multienzyme Ribonuclease Complex)) OR ((Extracellular Vesicles) OR (Extracellular Vesicle OR Vesicle, Extracellular OR Vesicles, Extracellular OR exovesicles OR exovesicles OR Apoptotic Bodies OR Apoptotic Body OR Bodies, Apoptotic OR Body, Apoptotic))) AND ((Mesenchymal Stem Cells) OR (Stem Cell, Mesenchy…	200 studies	18:31:00
Embase	(exosomes OR ((((endosomes OR secretory) AND vesicles OR 'cell derived') AND microparticles OR exosome) AND multienzyme AND ribonuclease AND complex) OR (extracellular AND vesicles) OR (((((((extracellular AND vesicle OR vesicle,) AND extracellular OR vesicles,) AND extracellular OR exovesicles OR exovesicle OR apoptotic) AND bodies OR apoptotic) AND body OR bodies,) AND apoptotic OR body,) AND a…	229 sthdies	17:00:00
Cochrane library	((Liver Cirrhosis):ti,ab,kw OR (Fibrosis, Liver):ti,ab,kw OR (Liver Fibrosis):ti,ab,kw OR (Cirrhosis, Hepatic):ti,ab,kw OR (Cirrhosis, Liver):ti,ab,kw OR (Hepatic Cirrhosis):ti,ab,kw) AND ((Exosomes):ti,ab,kw OR (Extracellular Vesicles):ti,ab,kw OR (Extracellular Vesicle OR Vesicle, Extracellular OR Vesicles, Extracellular OR Exovesicles OR Exovesicle OR Apoptotic Bodies OR Apoptotic Body OR Bodi…	0 study	17:42:00
